# Supplementary material for: A reliable and robust online validation method for creating a novel 3D Affective Virtual Environment and Event Library (AVEL)
Source: PLoS One. 2023 Apr 13;18(4):e0278065. doi: 10.1371/journal.pone.0278065 (PMC10101521; doi:10.1371/journal.pone.0278065)
Supplement: S2 File — All data from the survey. https://doi.org/10.17605/OSF.IO/G4U6W. (TXT) [file pone.0278065.s003.txt]

S4 File. AVEL Survey data. All data from the survey. https://doi.org/10.17605/OSF.IO/G4U6W
